# Supplementary material for: Hepatic FASN deficiency differentially affects nonalcoholic fatty liver disease and diabetes in mouse obesity models
Source: JCI Insight. 2023 Sep 8;8(17):e161282. doi: 10.1172/jci.insight.161282 (PMC10544238; doi:10.1172/jci.insight.161282)
Supplement: Supporting data values [file jciinsight-8-161282-s107.xlsx]

## Sheet: Figure 1B
			Liver weight (g)
			F/F	HKO	ob/ob;F/F	ob/ob;HKO
			1.43	1.54	4.803	3.775
			1.32	1.51	4.907	3.298
			1.63	1.43	5.52	2.831
			1.42	1.44	5.287	3.182
			1.47	1.36	4.266	3.665
			1.21		3.811	2.175

## Sheet: Figure 1D
										Cholesterol (mg/dL)
			Triglyceride (mg/dL)							Fasted				Fed
			F/F	HKO	ob/ob;F/F	ob/ob;HKO				F/F	HKO	ob/ob;F/F	ob/ob;HKO	ob/ob;F/F	ob/ob;HKO
			67.3333	85	119	210				95	140.667	164.167	423.333	181.857	168.286
			117	76.3333	153	132				97.8333	143.667	131.333	367.333	159.143	188
			120.667	73.6667	113.333	141.333				88.8333	154.333	185.167	464.667	174.143	225.143
			84.3333	87.3333	261.667	299.333				72.8333	112.333	183.333	400	140.571	198.714
			107.333	70	331.667	130				80.3333	111.5	152.5	390.333	163.571	119.714

## Sheet: Figure 1E
			Triglyceride (mg/g liver)							Cholesterol (mg/g liver)
			F/F	HKO	ob/ob;F/F	ob/ob;HKO				F/F	HKO	ob/ob;F/F	ob/ob;HKO
			4.68	2.69	155.9	4.24				2.02	1.91	8.86	2.01
			7.63	4.2	138.01	5.93				1.65	1.79	6.42	1.71
			5.56	3.79	138.21	4.61				1.51	1.6	13.72	1.83
			4.73	5.84	162.2	4.31				1.99	2.24	14.49	1.7
			7.78	7.61	168.46	9.82				2.21	2.24	16.2	1.9
			5.37		155.01	12.37				1.88		7.51	2.07

## Sheet: Figure 1F
			AST (IU/L)							ALT (IU/L)
			F/F	HKO	ob/ob;F/F	ob/ob;HKO				F/F	HKO	ob/ob;F/F	ob/ob;HKO
			89.2001	55.1589	63.5276	348.582				16.3612	11.3806	29.2035	62.2064
			31.812	73.9267	169.182	358.319				9.74711	16.2541	83.8397	126.312
			93.1465	33.499	142.19	372.779				9.10444	16.6826	36.4902	188.689
			92.3934	60.5814	69.9864	285.922				10.1756	11.7287	33.4565	128.609
			71.6674	41.9641	99.0028	240.422				23.0289	14.0583	45.7617	105.813

## Sheet: Figure 1H
			Relative Atf4 mRNA abundance						Relative Ddit3 mRNA abundance						Relative Ppp1r15a mRNA abundance						Relative Tnf mRNA abundance
			F/F	HKO	ob/ob;F/F	ob/ob;HKO			F/F	HKO	ob/ob;F/F	ob/ob;HKO			F/F	HKO	ob/ob;F/F	ob/ob;HKO			F/F	HKO	ob/ob;F/F	ob/ob;HKO
			0.977652	1.06915	1.11851	1.91043			1.1523	1.20446	2.57512	4.61535			0.929241	1.83337	1.63758	1.9885			0.979051	0.922169	0.822772	3.3097
			1.57174	0.798802	1.04843	1.63056			1.29782	0.973261	1.69025	2.70371			1.37993	0.738051	0.981449	1.7249			0.324388	2.21554	0.768928	3.20134
			0.897031	0.860395	0.953523	2.19647			0.704033	1.37549	2.17729	4.16197			0.960983	1.29802	1.43296	2.99431			3.0451	0.346765	0.685964	3.13363
			0.966785	0.982876	1.40187	1.56571			0.944764	1.28093	2.73964	3.47236			0.846712	1.57438	1.79269	2.53755			0.418795	1.31441	2.07759	4.65371
			0.586791	0.916101	0.996671	1.48138			0.901085	0.963826	1.84753	2.64314			0.883134	1.13155	1.0021	1.51085			0.232662	0.601359	0.739634	4.31377
			Relative Ccl2 mRNA abundance						Relative Il6 mRNA abundance						Relative Bax mRNA abundance						Pmaip1 relative mRNA abundance
			F/F	HKO	ob/ob;F/F	ob/ob;HKO			F/F	HKO	ob/ob;F/F	ob/ob;HKO			F/F	HKO	ob/ob;F/F	ob/ob;HKO			F/F	HKO	ob/ob;F/F	ob/ob;HKO
			1.39321	1.77893	2.14189	5.38336			1.17628	1.56896	0.78259	1.2571			1.05145	1.42264	1.63676	2.70177			0.816573	1.37814	1.59227	2.4962
			0.809361	1.55777	1.64107	5.71915			1.49361	1.67335	0.909514	0.385392			1.14807	1.05837	1.41056	2.06495			1.02062	1.78163	0.93113	2.75811
			1.14172	1.26083	2.0081	5.66446			0.844523	1.23158	2.98929	0.387719			0.957613	1.08785	1.41136	2.3419			1.65864	1.01534	1.69901	3.22888
			0.977648	0.904334	2.7209	5.55982			0.485584	1.25041	2.24539	0.375099			1.13814	1.34468	2.09449	2.72287			0.797407	1.73008	1.60481	2.67681
			0.678055	0.955668	2.39609	6.88218						1.31515			0.704717	1.07246	1.75117	2.82524			0.706766	0.568539	1.06885	3.16529

## Sheet: Figure 2A
				Body weight (g)												Body weight (g)
			Age(wk)	ob/ob;F/F											Age(wk)	ob/ob;HKO
			4	17.76	17.16	19.85	21	19.44	18.93	22.76	19.59	19.34	21.6		4	17.36	17.12	23.42	22.61	18.26	19.02	17.48	20.17	18.05	20.2
			8	41.83	41.48	40.26	45.78	45.64	42.73	46.27	43.14	45.13	47.23		8	33.56	33.29	32.61	36.55	37.42	39.87	34.48	38.85	31.44	36.59
			12	54.8	51.8	50.79	52.73	54.16	55.39	57.12	54.54	59.17	56.2		12	43.65	43.68	42.93	49.16	43.86	49.06	43.73	46.21	41.76	48.01
			16	58.91	59.2	54.68	61.2	61.51	60.6	61.53	65.57	65.63	63.36		16	50.29	52.6	51.4	59.23	52.43	62.05	50.55	53.78	51.91	59.04
			20	65.33	63.32	59.9	62.74	64.51	64.39	66.36	65	71.68	68.47		20	56.55	59.23	57.2	63.66	59.4	64.63	55.85	62.42	58.17	62.64
			24	70.18	66.78	64.11	67.01	68.44	67.4	67.88	65.34	75.38	71.2		24	59.59	64.89	63.68	66.45	64.29	69.61	59.55	66.49	64.77	69.65

## Sheet: Figure 2B
				Glucose (mg/dL)												Glucose (mg/dL)
			Age(wk)	ob/ob;F/F											Age(wk)	ob/ob;HKO
			4	143	159	152	200	160	116	161	165	172	234		4	176	345	347	109	173	119	126	350	147	140
			8	228	220	354	205	202	159	246	199	185	163		8	335	485	385	205	371	293	383	380	355	404
			12	227	238	315	224	305	225	168	159	185	246		12	518	253	375	279	316	315	278	503	308	352
			16	155	137	230	171	136	191	79	101	184	179		16	337	417	455	453	289	246	222	251	357	401
			20	100	196	186	77	168	92	107	91	146	120		20	399	325	504	278	242	204	227	307	348	414
			24	102	105	91	135	115	119	98	88	77	103		24	354	329	416	133	359	397	398	207	334	381

## Sheet: Figure 2C
			Insulin (ng/mL)
			Fasted		Fed
			ob/ob;F/F	ob/ob;HKO	ob/ob;F/F	ob/ob;HKO
			1.4	2.37	73.27	98.49
			1.4	2.37	53.64	93.75
			1.78	2.42	80.82	91.36
			2.69	2.37	35.81	128.37
			2.32	2.48	95.86	93.86
			4.43	1.78	38.31	60.82
			3.7	3.44	34.28	67.62
			2.21	1.94	33.59	74.6

## Sheet: Figure 2D
			Glucose (mg/dL)
			ob/ob;F/F	ob/ob;HKO
			69	66
			84	67
			85	64
			72	63
			74	70
			100	72
			76	67
			89	74
			88	65
			83	73

## Sheet: Figure 2E
				Glucose (mg/dL)										Glucose (mg/dL)
			Time (h)	ob/ob;F/F									Time (h)	ob/ob;HKO
			0	237	274	235	202	257	125	242	173		0	272	357	392	542	321	343	386	373
			2	122	136	216	123	186	119	115	92		2	102	101	155	297	179	237	103	134
			4	139	173	211	113	124	121	120	116		4	100	129	132	191	137	164	91	114
			6	128	155	267	99	143	180	116	114		6	76	75	92	93	97	166	86	89
			8	121	164	272	150	142	137	142	98		8	82	75	81	85	91	86	68	93
			10	83	117	197	120	159	112	129	113		10	84	79	92	85	88	85	69	91
			12	93	109	183	108	109	114	114	81		12	79	79	87	73	87	70	61	76

[truncated: 68 more sheets: Figure 2F, Figure 2G, Figure 3A, Figure 3B, Figure 3C, Figure 3D, Figure 3E, Figure 3F, Figure 3G, Figure 3I, Figure 3J, Figure 4A, Figure 4B, Figure 4D, Figure 4E, Figure 4F, Figure 4G, Figure 4H, Figure 4I, Figure 5B …]
